# Supplementary material for: Global sociodemographic, clinical, and epidemiological profiling of patients with mycetoma: A systematic review
Source: PLoS Negl Trop Dis. 2025 Aug 14;19(8):e0013217. doi: 10.1371/journal.pntd.0013217 (PMC12617881; doi:10.1371/journal.pntd.0013217)
Supplement: S1 Table — (XLSX) [file pntd.0013217.s001.xlsx]

## Sheet: Table S1. Search Strategy 
Search Strategy
Database	Search term	Results
Pubmed	"Mycetoma"[Mesh]	2225
Scopus (article title )	( ( mycetoma ) OR ( madura AND foot ) OR ( micetoma ) )	1533
OVID (title)	( ( mycetoma ) OR ( madura AND foot ) OR ( micetoma ) )	266
Google Scholar	allintitle: mycetoma	2159
	allintitle: micetoma	369
	allintitle: madura foot	324
VHL (title,abstract,subject)	(( ( mycetoma ) OR ( madura AND foot ) OR ( micetoma ) ))	2998
Cochrane library	"Mycetoma"[Mesh]	0
