# Supplementary material for: Global sociodemographic, clinical, and epidemiological profiling of patients with mycetoma: A systematic review
Source: PLoS Negl Trop Dis. 2025 Aug 14;19(8):e0013217. doi: 10.1371/journal.pntd.0013217 (PMC12617881; doi:10.1371/journal.pntd.0013217)
Supplement: S2 Table — (XLSX) [file pntd.0013217.s002.xlsx]

## Sheet: Table S2. Quality Scores
Table 2. Quality scores from all included studies.
Authors	Country	Cohort Selection	Comparability	Outcome	Overall Score	Quality
Abbas et al. 2018	Sudan	3	2	3	8	High
Abd El Bagi et al. 2003	Sudan	0	0	3	3	Poor
Aboudi et al. 2017	Sudan	3	2	3	8	High
Adoubryn et al. 2008	Côte d'Ivoire	3	2	3	8	High
Adoubryn et al. 2009	West Africa	1	0	3	4	Poor
Ali et al. 2022	Sudan	2	2	3	7	High
Ansari et al. 2023	India	2	2	3	7	High
Aounallah et al. 2023	Tunisia	3	2	3	8	High
Azraga et al. 2011	Sudan	0	0	3	3	Poor
Bakhiet et al. 2018	Sudan	0	0	3	3	Poor
Balabanoff et al. 1998	Bulgaria	1	0	3	4	Poor
Basher et al. 2021	Sudan	2	2	3	7	High
Batalla et al. 2011	Morocco	3	2	3	8	High
Bocarro et al. 1893	India	0	0	3	3	Poor
Bonifaz et al. 2014	Mexico	3	2	3	8	High
Castro et al. 1992	Brazil	3	2	3	8	High
Castro et al. 2008	Brazil	0	0	3	3	Poor
Colom et al. 2023	Kenya	0	0	3	3	Poor
Convit et al. 1959	Venezuela	1	0	3	4	Poor
Correa et al. 2018	Mexico	3	2	3	8	High
Czechowski et al. 2001	United Arab Emirates	0	0	3	3	Poor
Daoud et al. 2005	Tunisia	3	2	3	8	High
Darre Ì et al. 2018	Togo	3	2	3	8	High
Dharmshale et al. 2015	India	3	2	3	8	High
El Shamy et al. 2012	Sudan	0	0	3	3	Poor
El Hag et al. 1994	Sudan	0	0	3	3	Poor
Elgallali et al. 2010	Tunisia	0	0	3	3	Poor
Enbiale et al. 2023	Ethiopia	3	2	3	8	High
Estrada-Castañón et al. 2019	Mexico	2	2	3	7	High
Fahal et al. 2014	Sudan	3	2	3	8	High
Fahal et al. 2015	Sudan	0	0	3	3	Poor
Ganawa et al. 2021	Sudan	3	2	3	8	High
Guimara ̃es et al. 2003	Brazil	0	0	3	3	Poor
Hashemi et al. 2005	Iran	0	0	3	3	Poor
Hassan et al. 2021	Sudan	2	2	3	7	High
Hassan et al. 2022	Sudan	4	2	3	9	High
Hay et al. 1982	United Kingdom	0	0	3	3	Poor
Kaliswaran et al. 2003	India	0	0	3	3	Poor
Kallel et al. 2004	Tunisia	3	2	3	8	High
Kamalam et al. 1976	India	3	2	3	8	High
Kébéa et al. 2021	Mauritania	0	0	3	3	Poor
Khatri et al. 2002	Yemen	0	0	3	3	Poor
Khatri et al. 2021	Yemen	3	2	3	8	High
Kizera et al. 2020	Uganda	3	2	3	8	High
Kunna et al. 2020	Sudan	3	2	3	8	High
Lewall et al. 1985	Saudi Arabia	0	0	3	3	Poor
Lopez et al. 2023	Mexico	3	2	3	8	High
Lopez-Martinez et al. 2013	Mexico	3	2	3	8	High
Maiti et al. 2002	India	0	0	3	3	Poor
Mallick et al. 2021	Brazil	0	0	3	3	Poor
Maritinez et al. 1992	Mexico	1	0	3	4	Poor
Méndez-Tovar et al. 2021	Mexico	3	2	3	8	High
Mufti et al. 2015	Saudi Arabia	3	2	3	8	High
Musa et al. 2022	Sudan	3	2	3	8	High
Ndiaye et al. 2011	Senegal	3	2	3	8	High
Negroni et al. 1998	Argentina	0	0	3	3	Poor
Negroni et al. 2006	Argentina	0	0	3	3	Poor
Padhi et al. 2010	India	0	0	3	3	Poor
Sampaio et al. 2017	Brazil	0	0	3	3	Poor
Sarr et al. 2015	Senegal	0	0	3	3	Poor
Sawatkar et al. 2019	India	0	0	3	3	Poor
Sear et al. 2022	Venezuela	3	2	3	8	High
Siblany et al. 1998	Saudi Arabia	0	0	3	3	Poor
Siddig et al. 2016	Sudan	0	0	3	3	Poor
Siddig et al. 2022	Sudan	0	0	3	3	Poor
Sow et al. 2020	Senegal	0	0	3	3	Poor
Sran et al. 1973	India	0	0	3	3	Poor
Traore et al. 2021	Mali	3	0	3	6	Fair
Venugopal et al. 1975	India	0	0	3	3	Poor
Venugopal et al. 1990	Saudi Arabia	0	0	3	3	Poor
Yousif et al. 2009	Sudan	0	0	3	3	Poor
Zein et al. 2012	Sudan	2	0	3	5	Fair
							Refrence list: 1.Abbas M, Scolding PS, Yosif AA, El Rahman RF, El-Amin MO, Elbashir MK, Groce N, Fahal AH. The disabling consequences of mycetoma. PLOS Neglected Tropical Diseases. 2018;12(12):e0007019. https://doi.org/10.1371/journal.pntd.0007019

## Sheet: Refrence list
Refrence list
1. Abbas M, Scolding PS, Yosif AA, El Rahman RF, El-Amin MO, Elbashir MK, Groce N, Fahal AH. The disabling consequences of mycetoma. PLOS Neglected Tropical Diseases. 2018;12(12):e0007019. https://doi.org/10.1371/journal.pntd.0007019
2. Ganawa ET, Bushara MA, Musa AE, Bakhiet SM, Fahal AH. Mycetoma spatial geographical distribution in the Eastern Sennar locality, Sennar State, Sudan. Transactions of the Royal Society of Tropical Medicine and Hygiene. 2021;115(4):375–382. https://doi.org/10.1093/trstmh/trab029
3. Convit J, Borelli D, Albornoz R, Rodríguez G, Hómez JC. Micetomas, cromomicosis, esporotricosis y enfermedad de Jorge Lobo. Mycopathologia. 1961;15:394–407. https://doi.org/10.1007/BF02136341
4. Ndiaye D, Ndiaye M, Sène PD, Diouf MN, Diallo M, Faye B, et al. Mycetomas diagnosed in Senegal from 2008 to 2010. Journal of Medical Mycology. 2011;21(3):173–181. https://doi.org/10.1016/j.mycmed.2011.07.003
5. Zein HA, Fahal AH, Mahgoub ES, El Hassan TA, Abdel-Rahman ME. Predictors of cure, amputation and follow-up dropout among patients with mycetoma seen at the Mycetoma Research Centre, University of Khartoum, Sudan. Transactions of the Royal Society of Tropical Medicine and Hygiene. 2012;106(11):639–644. https://doi.org/10.1016/j.trstmh.2012.07.003
6. Fahal A, Mahgoub ES, El Hassan AM, Abdel-Rahman ME, Alshambaty Y, Hashim A, et al. A new model for management of mycetoma in the Sudan. PLOS Neglected Tropical Diseases. 2014;8(10):e3271. https://doi.org/10.1371/journal.pntd.0003271
7. Yousif BM, Fahal AH, Shakir MY. A new technique for the diagnosis of mycetoma using fixed blocks of aspirated material. Transactions of the Royal Society of Tropical Medicine and Hygiene. 2010;104(1):6–9. https://doi.org/10.1016/j.trstmh.2009.06.015
8. Azrag RS, Bakhiet SM, Mhmoud NA, Almalik AM, Mohamed AH, Fahal AH. A possible role for ticks in the transmission of Madurella mycetomatis in a mycetoma-endemic village in Sudan. Transactions of the Royal Society of Tropical Medicine and Hygiene. 2021;115(4):364–374. https://doi.org/10.1093/trstmh/trab030
9. Kamalam A, Thambiah AS. A study of 3891 cases of mycoses in the tropics. Sabouraudia.1976;14(2):129–148. https://doi.org/10.1080/00362177685190211
10. Kébé M, Ba O, Mohamed Abderahmane MA, Mohamed Baba ND, Ball M, Fahal A. A study of 87 mycetoma patients seen at three health facilities in Nouakchott, Mauritania. Transactions of the Royal Society of Tropical Medicine and Hygiene. 2021;115(4):315–319. https://doi.org/10.1093/trstmh/traa197
11. Bocarro JE. An analysis of one hundred cases of mycetoma. The Lancet. 1893;142(3657):797–798. https://doi.org/10.1016/S0140-6736(01)96558-4
12. Aounallah A, Boussofara L, Ben Saïd Z, Ghariani N, Saidi W, Denguezli M, et al. Analysis of 18 Tunisian cases of mycetoma at the Sousse hospital (1974–2010). Bulletin de la Société de Pathologie Exotique. 2013;106:5–8. https://doi.org/10.1007/s13149-012-0233-1
13. Khatri ML, Al‐Halali HM, Fouad Khalid M, Saif SA, Vyas MC. Mycetoma in Yemen: clinicoepidemiologic and histopathologic study. International Journal of Dermatology. 2002;41(9):586–593. https://doi.org/10.1046/j.1365-4362.2002.01383.x
14. Estrada-Castañón R, Estrada-Chávez G, Chávez-López MD. Diagnosis and management of fungal neglected tropical diseases in community settings—Mycetoma and sporotrichosis. Tropical Medicine and Infectious Disease. 2019;4(2):81. https://doi.org/10.3390/tropicalmed4020081
15. Batalla AS, de La Blanchardière A, Vergnaud M, Dargère S, Verdon R. Recurrent endocarditis with Corynebacterium striatum complicating osteitis. Médecine et Maladies Infectieuses. 2011;41(3):160–163. https://doi.org/10.1016/j.medmal.2010.11.004
16. Ahmed MM, Alshiekh AA, Gismalla A, Alawad AA. Clinical presentation and management of mycetoma in Gezira Mycetoma Centre in Sudan. International Journal of Medicine. 2015;5(1):146. https://doi.org/10.14419/ijm.v5i1.7062
17. Singh HS, Bothra VC, Narula IM, Joshi KR, Agarwal GR. Clinical study of mycetoma. Indian Journal of Dermatology, Venereology and Leprology. 1973;39:141.
18. López RU, Méndez L, Lavalle P, Welsh O, Saul A, Macotela E. Epidemiología del micetoma en México: estudio de 2105 casos. Gaceta Médica de México. 1992;128(4):477–481.
19. López NE, Salas MA, Ortiz CE, Guerrero ET, Diéguez CE. Epidemiology of mycetoma at Dermatological Center in Yucatan (2001–2021). Dermatología Cosmética, Médica y Quirúrgica. 2023;21(2):104–110.
20. Eljure LN, Alcocer SM, Conde OCE, et al. Epidemiology of mycetoma at Dermatological Center in Yucatan (2001-2021). Dermatología Cosmética, Médica y Quirúrgica. 2023;21(2):104-110.
21. Maiti PK, Ray A, Bandyopadhyay S. Epidemiological aspects of mycetoma from a retrospective study of 264 cases in West Bengal. Tropical Medicine & International Health. 2002;7(9):788–792. https://doi.org/10.1046/j.1365-3156.2002.00915.x
22. Negroni R, López Daneri G, Arechavala A, Bianchi MH, Robles AM. Clinical and microbiological study of the mycetomas observed at the Francisco J. Muñiz Infectious Diseases Hospital in the period 1989–2004. Revista Argentina de Microbiología. 2006;38(1):13–18.
23. Pankajalakshmi V, Venugopal TVV, William N, Laing R, Nurul Hoque, Ali M, El-Bashier SB, Mahmouda Ahmad AAA. Etiology and epidemiology of mycetomas in Saudi Arabia. Annals of Saudi Medicine. 1990;10:611–615.
24. Hag IA, Fahal AH, Gasim ET. Fine needle aspiration cytology of mycetoma. Acta Cytologica. 1996;40(3):461–464.
25. Bakhiet SM, Siddig EE, Abdallah OB, Mohamed ES, Fahal AH. Fine needle aspiration cytology utility in the identification of Mycetoma causative agents: The Mycetoma Research Center experience. Khartoum Medical Journal. 2018;11(2).
26. Hassan R, Deribe K, Simpson H, Bremner S, Elhadi O, Alnour M, et al. Individual risk factors of mycetoma occurrence in Eastern Sennar locality, Sennar State, Sudan: A case-control study. Tropical Medicine and Infectious Disease. 2022;7(8):174. https://doi.org/10.3390/tropicalmed7080174
27. Ali EA, Ahmed KA, Alhusseini RT, Abdallah AM, Ibrahim MA, Siddig A, et al. Neurological manifestations of mycetoma: a cross-sectional community-based study. Annals of Medicine and Surgery. 2023;85(5):1590–1593. https://doi.org/10.1097/MS9.0000000000000122
28. Guimarães CC, Castro LG, Sotto MN. Lymphocyte subsets, macrophages and Langerhans cells in actinomycetoma and eumycetoma tissue reaction. Acta Tropica. 2003;87(3):377–384. https://doi.org/10.1016/S0001-706X(03)00139-6
29. Traoré T, Touré L, Diassana M, Niang M, Ballo E, Coulibaly BS, Aristote HM. Prise en charge médico-chirurgicale des mycétomes à l'hôpital Somine Dolo de Mopti (Mali). Médecine Tropicale et Santé Internationale. 2021;1(4). https://doi.org/10.48327/mtsi.2021.170
30. Fortique Saer CJ, Moya Perez CR. Mycetoma in Venezuela: case studies from the last 30 years. [Doctoral dissertation]. 2022.
31. Correa OF, Sánchez DC, Hobak LR, Guzmán RA. Mycetoma: A report of 174 cases studied in 30 years in a general hospital in Mexico City (1987–2017). Dermatología Cosmética, Médica y Quirúrgica. 2019;16(4):263–267.
32. Negroni R, Robles AM, Helou S, Arechavala A, Bianchi M, Duran A. Mycetomas at the Francisco Javier Muñiz Infectious Diseases Hospital in the city of Buenos Aires. Argentina. Journal of Tropical Pathology. 1998; 27(2).
33. Sawatkar GU, Wankhade VH, Supekar BB, Singh RP, Bhat DM, Tankhiwale SS. Mycetoma: a common yet unrecognised health burden in central India. Indian Dermatology Online Journal. 2019;10(3):256–261. https://doi.org/10.4103/idoj.IDOJ_358_18
34. Castro LG, Belda Jr W, Salebian A, Cucé LC. Mycetoma: a retrospective study of 41 cases seen in São Paulo, Brazil, from 1978 to 1989. International Journal of Dermatology. 1993;36(3‐4):89–95.
35. Mufti ST, Aljhdali H. Mycetoma at a tertiary care hospital in Saudi Arabia: correlation of histopathological and clinical findings. Asian Pacific Journal of Tropical Biomedicine. 2015;5(4):331–336. https://doi.org/10.1016/S2221-1691(15)30353-1
36. Sow D, Ndiaye M, Sarr L, Kanté MD, Ly F, Dioussé P, et al. Mycetoma epidemiology, diagnosis, management, and outcome in three hospital centres in Senegal from 2008 to 2018. PLOS ONE. 2020;15(4):e0231871. https://doi.org/10.1371/journal.pone.0231871
37. Hashemi SJ, Nasrollahi A, Guerami M, Daei R, Pakshir K, Zibafar A. Mycetoma in Iran: study of 62 cases. Asian Journal of Epidemiology. 2008;1(2):77–81. https://doi.org/10.3923/aje.2008.77.81
38. Khatri ML, Al Kubati SA, Gaffer IA, Majeed SM. Mycetoma in north-western Yemen: clinico-epidemiological and histopathological study. Indian Journal of Dermatology, Venereology and Leprology. 2022;88(5):615–622. https://doi.org/10.25259/IJDVL_500_2021
39. Padhi S, Uppin SG, Uppin MS, Umabala P, Challa S, Laxmi V, et al. Mycetoma in South India: retrospective analysis of 13 cases and description of two cases caused by unusual pathogens: Neoscytalidium dimidiatum and Aspergillus flavus. International Journal of Dermatology. 2010;49(11):1289–1296. https://doi.org/10.1111/j.1365-4632.2010.04610.x
40. Darré T, Saka B, Mouhari-Toure A, Tchaou M, Dorkenoo AM, Doh K, et al. Mycetoma in the Togolese: an update from a single-center experience. Mycopathologia. 2018;183:961–965. https://doi.org/10.1007/s11046-018-0260-y
41. Sibiany A, AL-MASHAT FA, MECCAWI AA, KENSARAH AA, Basalamah S, Olumide F. Mycetoma in the Western Region of Saudi Arabia. Medical Science. 1999;7(2).
42. Kwizera R, Bongomin F, Meya DB, Denning DW, Fahal AH, Lukande R. Mycetoma in Uganda: a neglected tropical disease. PLOS Neglected Tropical Diseases. 2020;14(4):e0008240. https://doi.org/10.1371/journal.pntd.0008240
43. Musa EA, Abdoon IH, Bakhiet SM, Osman B, Abdalla SA, Fahal AH. Mycetoma management and clinical outcomes: the Mycetoma Research Center experience. Transactions of the Royal Society of Tropical Medicine and Hygiene. 2023;117(1):12–21. https://doi.org/10.1093/trstmh/trac069
44. Adoubryn KD, Koffi KE, Doukoure B, Troh E, Kouadio-Yapo CG, Ouhon J, et al. Mycetomas of West Africans not resident in Côte d'Ivoire. Journal of Medical Mycology. 2010;20(1):26–30. https://doi.org/10.1016/j.mycmed.2009.11.007
45. Sawatkar GU, Wankhade VH, Supekar BB, Singh RP, Bhat DM, Tankhiwale SS. Mycetoma: a common yet unrecognised health burden in central India. Indian Dermatology Online Journal. 2019;10(3):256–261. https://doi.org/10.4103/idoj.IDOJ_358_18
46. Dharmshale SN, Gohil A, Bharadwaj R, Patili SA, Chowdhary KK. Mycetoma: aetiology and laboratory diagnosis. Bombay Hospital Journal. 2010;52(2):177–182.
47. Bonifaz A, Tirado-Sánchez A, Calderón L, Saúl A, Araiza J, Hernández M, et al. Mycetoma: experience of 482 cases in a single center in Mexico. PLOS Neglected Tropical Diseases. 2014;8(8):e3102. https://doi.org/10.1371/journal.pntd.0003102
48. Daoud M, Badri T, Mokhtar I, Fazza B, Kamoun MR. Mycetoma: retrospective study of 13 cases in Tunisia. Acta Dermatovenerologica Alpina, Pannonica, et Adriatica. 2005;14(4):153–156.
49. Balabanoff VA. Mycetomas originated from South-East Bulgaria (author's transl). Annales de Parasitologie Humaine et Comparée. 1980;55(5):605–613
50. El Shamy ME, Fahal AH, Shakir MY, Homeida MM. New MRI grading system for the diagnosis and management of mycetoma. Transactions of the Royal Society of Tropical Medicine and Hygiene. 2012;106(12):738–742. https://doi.org/10.1016/j.trstmh.2012.08.009
51. Abd El Bagi ME. New radiographic classification of bone involvement in pedal mycetoma. American Journal of Roentgenology. 2003;180(3):665–668. https://doi.org/10.2214/ajr.180.3.1800665
52. Abd Mallick Y, Yaqoob N. Clinical and epidemiological profile of mycetoma patients from a tertiary care center in Karachi, Pakistan. Anais Brasileiros de Dermatologia. 2021;96(5):617–619. https://doi.org/10.1016/j.abd.2020.08.024
53. Venugopal TV, Venugopal PV, Paramasivan CN, Shetty BM, Subramanian S. Mycetomas in Madras. Sabouraudia: Journal of Medical and Veterinary Mycology. 1977;15(1):17–22. https://doi.org/10.1080/00362177785190041
54. Méndez-Tovar LJ, Corona-Villanueva AP, Serrano-Jaén LG, Silva-González I, Albrieux L. Mycetoma prevalence in a specialty hospital of Mexico for 23 years. Dermatología Revista Mexicana. 2021;65(3):342–348.
55. Sampaio FM, Wanke B, Freitas DF, Coelho JM, Galhardo MC, Lyra MR, et al. Review of 21 cases of mycetoma from 1991 to 2014 in Rio de Janeiro, Brazil. PLOS Neglected Tropical Diseases. 2017;11(2):e0005301. https://doi.org/10.1371/journal.pntd.0005301
56. Siddig EE, Din BE, Yousif M, Edris AM, Fahal AH. The touch imprint cytology: a simple method for the diagnosis of mycetoma causative agents. Khartoum Medical Journal. 2016;9(1).
57. Fahal A, Mahgoub ES, Hassan AM, Abdel-Rahman ME. Mycetoma in the Sudan: an update from the Mycetoma Research Centre, University of Khartoum, Sudan. PLOS Neglected Tropical Diseases. 2015;9(3):e0003679. https://doi.org/10.1371/journal.pntd.0003679
58. Musa MB, Abdalsamad I, Mhmoud NA, Allzain H, Bakhiet SM. Toll-like receptor-4 gene aspartate 299 glycine polymorphism in Sudanese patients with mycetoma. International Journal of Research - Granthaalayah. 2021;9:187–192. https://doi.org/10.29121/granthaalayah.v9.i2.2021.3492
59. Siddig EE, El Had Bakhait O, El Nour Hussein Bahar M, Siddig Ahmed E, Bakhiet SM, Motasim Ali M, et al. Ultrasound‐guided fine‐needle aspiration cytology significantly improved mycetoma diagnosis. Journal of the European Academy of Dermatology and Venereology. 2022;36(10):1845–1850. https://doi.org/10.1111/jdv.18363
60. Kallel K, Belhadj S, Karabaka A, Kaouech A, Osman-Dhahri AB, Chaabane TB, et al. What about mycetomas in Tunisia? About 13 cases collected in 13 years. Journal of Medical Mycology. 2005;15(1):56–60. https://doi.org/10.1016/j.mycmed.2004.10.001
61. Castro LM, Piquero-Casals J. Clinical and mycologic findings and therapeutic outcome of 27 mycetoma patients from São Paulo, Brazil. International Journal of Dermatology. 2008;47(2):160–163. doi: 10.1111/j.1365-4632.2007.03447.x
62. Hay RJ, Mackenzie DW. Mycetoma (Madura foot) in the United Kingdom–a survey of forty‐four cases. Clinical and Experimental Dermatology. 1983;8(5):553–562. https://doi.org/10.1111/j.1365-2230.1983.tb01823.x
63. Kunna E, Yamamoto T, Fahal A. The use of traditional medicines among mycetoma patients. Transactions of the Royal Society of Tropical Medicine and Hygiene. 2021;115(4):297–306. https://doi.org/10.1093/trstmh/traa135
64. Colom MF, Ferrer C, Ekai JL, Ferrández D, Ramírez L, Gómez-Sánchez N, et al. First report on mycetoma in Turkana County—North-western Kenya. PLOS Neglected Tropical Diseases. 2023;17(8):e0011327. https://doi.org/10.1371/journal.pntd.0011327
65. Enbiale W, Bekele A, Manaye N, Seife F, Kebede Z, Gebremeskel F, et al. Subcutaneous mycoses: endemic but neglected among the neglected tropical diseases in Ethiopia. PLOS Neglected Tropical Diseases. 2023;17(9):e0011363. https://doi.org/10.1371/journal.pntd.0011363
66. Ansari F, Singh S, Bhardwaj A, Budania A, Bains A, Nalwa A, et al. Clinical triad with multi‐biopsy histopathology as a reliable diagnostic marker of mycetomas: a retrospective review from a tertiary care center. International Journal of Dermatology. 2023;62(1):88–96. https://doi.org/10.1111/ijd.16384
67. Elgallali N, El Euch D, Cheikhrouhou R, Belhadj S, Chelly I, Chaker E. Mycetoma in Tunisia: a 15-case series. Médecine Tropicale: Revue du Corps de Santé Colonial. 2010;70(3):269–273.
68. Kaliswaran AV, Sentamilselvi G, Janaki C, Janaki VR. Therapeutic response in mycetoma—a study of different regimens. Indian Journal of Dermatology. 2003;48(3):154–159.
69. López-Martínez R, Méndez-Tovar LJ, Bonifaz A, Arenas R, Mayorga J, Welsh O, et al. Update on the epidemiology of mycetoma in Mexico: review of 3,933 cases. Gaceta Médica de México. 2013;149(5):586–592.
70. Adoubryn KD, Koffi KE, Troh E, Doukoure B, Kouadio-Yapo CG, Ouhon J, et al. Autochthonous mycetomas in Côte d'Ivoire: epidemiological and etiological characteristics of confirmed cases. Journal of Medical Mycology. 2009;19(2):71–76. https://doi.org/10.1016/j.mycmed.2008.11.004
71. Lewall DB, Ofole S, Bendl B. Mycetoma. Skeletal Radiology. 1985;14:257–262.https://doi.org/10.1007/BF00352615
72. Czechowski J, Nork M, Haas D, Lestringant G, Ekelund L. MR and other imaging methods in the investigation of mycetomas. Acta Radiologica. 2001;42(1):24–26. https://doi.org/10.1080/028418501127346413
