# Supplementary material for: Global sociodemographic, clinical, and epidemiological profiling of patients with mycetoma: A systematic review
Source: PLoS Negl Trop Dis. 2025 Aug 14;19(8):e0013217. doi: 10.1371/journal.pntd.0013217 (PMC12617881; doi:10.1371/journal.pntd.0013217)
Supplement: S3 Table — (XLSX) [file pntd.0013217.s003.xlsx]

## Sheet: Table S3. patients per country 
Country	Total N patients
Argentina	130
Brazil	141
Bulgaria	18
Côte d'Ivoire	87
Ethiopia	118
India	469
Iran	62
Kenya	58
Mali	19
Mexico	6913
Morocco	12
Saudi Arabia	78
Senegal	306
Sudan	16345
Togo	33
Tunisia	59
Uganda	249
United Arab Emirates	20
United Kingdom	43
Venezuela	53
West Africa	46
Yemen	254
