# Supplementary material for: Global sociodemographic, clinical, and epidemiological profiling of patients with mycetoma: A systematic review
Source: PLoS Negl Trop Dis. 2025 Aug 14;19(8):e0013217. doi: 10.1371/journal.pntd.0013217 (PMC12617881; doi:10.1371/journal.pntd.0013217)
Supplement: S4 Table — (XLSX) [file pntd.0013217.s004.xlsx]

## Sheet: Table S4. Patients per organism
Etiology	Genus name	Species name	N patients per species	N patients per genus
Actinomycetoma	Actinomadura	Actinomadura bovis	3	1816
Actinomycetoma	Actinomadura	Actinomadura israeli	4
Actinomycetoma	Actinomadura	Actinomadura madurae	1180
Actinomycetoma	Actinomadura	Actinomadura pelletieri	204
Actinomycetoma	Actinomadura	Actinomadura spp	425
Actinomycetoma	Nocardia	Nocardia asteroides	120	5480
Actinomycetoma	Nocardia	Nocardia brasiliensis	4365
Actinomycetoma	Nocardia	Nocardia harenae	3
Actinomycetoma	Nocardia	Nocardia otitidiscaviarum	57
Actinomycetoma	Nocardia	Nocardia spp	931
Actinomycetoma	Nocardia	Nocardia takenensis	2
Actinomycetoma	Nocardia	Nocardia transvalensis	2
Actinomycetoma	Streptomyces	Streptomyces somaliensis	1198	1210
Actinomycetoma	Streptomyces	Streptomyces spp	12
Actinomycetoma	Unidentified Actinomycetoma	Actinomycetoma spp	13	13
Eumycetoma	Acremonium	Acremonium spp	15	15
Eumycetoma	Aspergillus	Aspergillus flavus	4	9
Eumycetoma	Aspergillus	Aspergillus fumigatus	2
Eumycetoma	Aspergillus	Aspergillus nidulans	1
Eumycetoma	Aspergillus	Aspergillus niger	2
Eumycetoma	Cladophialophora	Cladophialophora bantiana	3	5
Eumycetoma	Cladophialophora	Cladophialophora mycetomatis	2
Eumycetoma	Cladosporium	Cladosporium ramotenellum	1	1
Eumycetoma	Exophiala	Exophiala jeanselmei	4	5
Eumycetoma	Exophiala	Exophiala spp	1
Eumycetoma	Falcifomispora	Falcifomispora senegaliensis	22	22
Eumycetoma	Fusarium	Fusarium oxysporuim	1	23
Eumycetoma	Fusarium	Fusarium solani species complex	14
Eumycetoma	Fusarium	Fusarium spp	7
Eumycetoma	Fusarium	Fusarium subglutinans	1
Eumycetoma	Madurella	Madurella mycetomatis	5924	5930
Eumycetoma	Madurella	Madurella spp	6
Eumycetoma	Medicopsis	Medicopsis romeroi	10	10
Eumycetoma	Microsporum	Microsporum audouini	2	4
Eumycetoma	Microsporum	Microsporum canis	2
Eumycetoma	Neoscytalidium	Neoscytalidium dimidiatum	1	1
Eumycetoma	Nigrograna	Nigrograna mackinnonii	1	1
Eumycetoma	Penicillium	Penicillium spp	1	1
Eumycetoma	Phaeoacremonium	Phaeoacremonium parasiticum	1	1
Eumycetoma	Sarocladium	Sarocladium kiliense	4	4
Eumycetoma	Scedosporium	Scedosporium apiospermum	22	70
Eumycetoma	Scedosporium	Scedosporium boydii	45
Eumycetoma	Scedosporium	Scedosporium spp	3
Eumycetoma	Trematosphaeria	Trematosphaeria grisea	143	143
Eumycetoma	Trichophyton	Trichophyton mentagrophytes	2	6
Eumycetoma	Trichophyton	Trichophyton soudanense	4
Eumycetoma	Xenoacremonium	Xenoacremonium recifei	2	2
Eumycetoma	Unidentified Eumycetoma	Eumycetoma spp	6327	6327
Not reported	Not reported	Not reported	2147	2147
Unidentified	Unidentified	Unidentified	320	320
