# Supplementary material for: Global sociodemographic, clinical, and epidemiological profiling of patients with mycetoma: A systematic review
Source: PLoS Negl Trop Dis. 2025 Aug 14;19(8):e0013217. doi: 10.1371/journal.pntd.0013217 (PMC12617881; doi:10.1371/journal.pntd.0013217)
Supplement: S5 Table — (XLSX) [file pntd.0013217.s005.xlsx]

## Sheet: Table S5. Basic characteristics
Table 1. Basic characteristics of all the studies
ID	Authors	Country	Total Mycetoma patients	Total study population	Study design	Study Population Source	Diagnosis tools	Age	Sex	Education	Residency	Occupation	Comorbidities	Severe disease	Body region	Outcomes	Treatment	Causative Organism	Citation
ID 5105	Abbas et al. 2018	Sudan	300	300	Not mentioned	Single-center, hospital-based study	clinical, microscopic examination and cytology	X	X			X			X	X			12
ID 4075	Abd El Bagi et al. 2003	Sudan	516	516	Not mentioned	Single-center, hospital-based study	clinical, imaging, cytology and culture		X										65
ID 1249	Aboudi et al. 2017	Sudan	100	100	Prospective observational	Single-center, hospital-based study	Not mentioned		X			X		X	X	X	X		31
ID 5785	Adoubryn et al. 2008	Côte d'Ivoire	87	149	Retrospective observational	Single-center, hospital-based study	Not mentioned		X						X			X	85
ID 3734	Adoubryn et al. 2009	West Africa	46	85	Retrospective observational	Multi-center, hospital-based study	clinical, culture, microscopic examination		X			X		X	X			X	58
ID 2267	Ali et al. 2022	Sudan	160	160	Cross-sectional	Community-based study	Not mentioned		X						X				41
ID 5774	Ansari et al. 2023	India	38	38	Retrospective observational	Single-center, hospital-based study	clinical, imaging, microscopic examination, culture and genetics	X	X					X	X			X	80
ID 801	Aounallah et al. 2023	Tunisia	18	18	Retrospective observational	Single-center, hospital-based study	clinical, imaging, culture, and microscopic examination		X			X			X	X	X	X	27
ID 475	Azraga et al. 2011	Sudan	26	229	Cross-sectional	Community-based study	Not mentioned		X	X	X	X			X				23
ID 1892	Bakhiet et al. 2018	Sudan	1032	1032	Not mentioned	Single-center, hospital-based study	clinical and microscopic examination		X			X						X	39
ID 4018	Balabanoff et al. 1998	Bulgaria	18	18	Not mentioned	Clinical-based	clinical, imaging, microscopic examination and culture		X						X			X	63
ID 5273	Basher et al. 2021	Sudan	50	95	Case-control	Single-center, hospital-based study	clinical, genetic,culture and microscopic examination	X	X										72
ID 1203	Batalla et al. 2011	Morocco	12	12	Retrospective observational	Single-center, hospital-based study	clinical, imaging, culture and microscopic examination		X			X			X	X	X	X	30
ID 770	Bocarro et al. 1893	India	100	100	Not mentioned	Single-center, hospital-based study	Not mentioned		X						X				26
ID 3905	Bonifaz et al. 2014	Mexico	482	482	Cross-sectional	Single-center, hospital-based study	clinical, microscopic examination and culture		X						X			X	61
ID 3081	Castro et al. 1992	Brazil	41	41	Not mentioned	Single-center, hospital-based study	clinical, culture, histopathology		X			X		X	X	X	X	X	48
ID 5603	Castro et al. 2008	Brazil	27	27	Not mentioned	Single-center, hospital-based study	clinical, imaging, culture and microscopic examination		X			X		X	X	X	X	X	75
ID 5771	Colom et al. 2023	Kenya	58	60	Cross-sectional	Community-based study	clinical, microscopic examination, culture and genetics		X									X	78
ID 136	Convit et al. 1959	Venezuela	37	146	Retrospective observational	Multi-center, hospital-based study	Not mentioned		X			X			X			X	18
ID 2893	Correa et al. 2018	Mexico	174	174	Cross-sectional	Single-center, hospital-based study	clinical, culture, microscopic examination		X			X	X		X			X	45
ID 5797	Czechowski et al. 2001	United Arab Emirates	20	20	Retrospective observational	Single-center, hospital-based study	clinical, histology, imaging		X						X			X	87
ID 3927	Daoud et al. 2005	Tunisia	13	13	Retrospective observational	Single-center, hospital-based study	clinical, imaging, microscopic examination, culture	X	X		X			X	X	X	X	X	62
ID 3486	Darre Ì et al. 2018	Togo	33	33	Retrospective observational	Single-center, hospital-based study	clinical, microscopic examination	X	X			X		X	X			X	54
ID 3886	Dharmshale et al. 2015	India	23	23	Not mentioned	Single-center, hospital-based study	clinical, microscopic examination, culture		X						X		X	X	60
ID 1887	El Hag et al. 1994	Sudan	14	14	Not mentioned	Single-center, hospital-based study	clinical, microscopic examination	X	X						X			X	38
ID 4072	El Shamy et al. 2012	Sudan	42	42	Prospective observational	Single-center, hospital-based study	clinical, imaging, microscopic examination, cytology, culture	X	X					X	X			X	64
ID 5776	Elgallali et al. 2010	Tunisia	15	15	Retrospective observational	Single-center, hospital-based study	clinical, microscopic examination, culture	X	X		X				X	X	X	X	81
ID 5772	Enbiale et al. 2023	Ethiopia	118	143	Retrospective observational	Multi-center, hospital-based study	clinical, microscopic examination, culture											X	79
ID 963	Estrada-Castañón et al. 2019	Mexico	113	113	Retrospective observational	Single-center, hospital-based and community-based study	clinical, imaging, culture, microscopic examination		X			X			X		X	X	29
ID 445	Fahal et al. 2014	Sudan	33	33	Prospective observational	Community-based study	histopathology, culture	X	X		X	X			X	X	X	X	21
ID 5253	Fahal et al. 2015	Sudan	6792	6792	Cross-sectional	Single-center, hospital-based study	clinical, imaging, serology, culture, microscopic examination	X	X			X	X		X	X	X	X	71
ID 3805	Ganawa et al. 2021	Sudan	594	594	Retrospective observational	Community-based study	clinical, microscopic examination, culture		X			X						X	17
ID 2396	Guimara ̃es et al. 2003	Brazil	40	40	Retrospective observational	Single-center, hospital-based study	culture, microscopic examination		X						X			X	42
ID 3423	Hashemi et al. 2005	Iran	62	62	Not mentioned	Single-center, hospital-based study	Not mentioned		X			X			X			X	51
ID 2946	Hassan et al. 2021	Sudan	6983	6983	Retrospective observational	Single-center, hospital-based study	full coverage											X	47
ID 2183	Hassan et al. 2022	Sudan	359	1436	Case-control	Multi-center, hospital-based and community-based study	clinical, microscopic examination	X	X	X	X	X			X				40
ID 5654	Hay et al. 1982	United Kingdom	43	41	Not mentioned	Single-center, hospital-based study	clinical, culture, serology, microscopic examination		X						X			X	76
ID 5783	Kaliswaran et al. 2003	India	25	25	Prospective observational	Single-center, hospital-based study	clinical, microscopic examination, culture, imaging		X						X	X	X	X	83
ID 5516	Kallel et al. 2004	Tunisia	13	13	Cross-sectional	Single-center, hospital-based study	clinical, imaging, culture, microscopic examination		X		X	X		X	X		X	X	74
ID 509	Kamalam et al. 1976	India	5	4103	Prospective observational	Single-center, hospital-based study	clinical, microscopic examination, culture	X	X						X			X	24
ID 510	Kébéa et al. 2021	Mauritania	87	87	Retrospective observational	Multi-center, hospital-based study	clinical, imaging, culture, microscopic examination		X			X			X		X		25
ID 951	Khatri et al. 2002	Yemen	70	70	Prospective observational	Single-center, hospital-based study	clinical, imaging, microscopic examination		X							X	X	X	28
ID 3443	Khatri et al. 2021	Yemen	184	184	Prospective observational	Single-center, hospital-based study	clinical, imaging, culture, microscopic examination		X					X		X	X	X	52
ID 3501	Kizera et al. 2020	Uganda	249	249	Cross-sectional	Single-center, hospital-based study	clinical, microscopic examination		X					X	X	X		X	56
ID 5770	Kunna et al. 2020	Sudan	389	389	Cross-sectional	Single-center, hospital-based study	Not mentioned		X	X	X	X	X			X	X		77
ID 5796	Lewall et al. 1985	Saudi Arabia	30	30	Retrospective observational	Single-center, hospital-based study	Not mentioned		X										86
ID 1641	Lopez et al. 2023	Mexico	70	70	Retrospective observational	Single-center, hospital-based study	clinical, culture, microscopic examination		X			X			X			X	34
ID 5784	Lopez-Martinez et al. 2013	Mexico	3933	3933	Not mentioned	Multi-center, hospital-based study	Not mentioned		X			X			X			X	84
ID 1648	Maiti et al. 2002	India	264	264	Retrospective observational	Single-center, hospital-based study	clinical, culture, microscopic examination		X			X			X			X	35
ID 4290	Mallick et al. 2021	Brazil	12	12	Retrospective observational	Single-center, hospital-based study	clinical, microscopic examination, culture	X	X		X	X			X	X	X	X	66
ID 1640	Maritinez et al. 1992	Mexico	2105	2105	Retrospective observational	Multi-center, hospital-based study	Not mentioned		X			X			X			X	33
ID 4424	Méndez-Tovar et al. 2021	Mexico	36	36	Cross-sectional	Single-center, hospital-based study	clinical, microscopic examination, culture		X			X	X		X		X	X	68
ID 3140	Mufti et al. 2015	Saudi Arabia	19	19	Retrospective observational	Single-center, hospital-based study	clinical, culture, microscopic examination	X	X					X	X	X	X	X	49
ID 3554	Musa et al. 2022	Sudan	503	503	Cross-sectional	Single-center, hospital-based study	clinical, culture, microscopic examination		X			X			X	X	X	X	57
ID 137	Ndiaye et al. 2011	Senegal	113	113	Retrospective observational	Single-center, hospital-based study	clinical, microscopic examination, culture		X			X			X			X	19
ID 2922	Negroni et al. 1998	Argentina	54	54	Retrospective observational	Single-center, hospital-based study	histology, microscopic examination		X							X	X	X	46
ID 1689	Negroni et al. 2006	Argentina	76	76	Not mentioned	Single-center, hospital-based study	clinical, culture, microscopic examination		X						X	X	X	X	36
ID 3458	Padhi et al. 2010	India	13	13	Retrospective observational	Single-center, hospital-based study	clinical, imaging, culture, microscopic examination	X	X			X		X	X	X	X	X	53
ID 4716	Sampaio et al. 2017	Brazil	21	21	Retrospective observational	Single-center, hospital-based study	clinical, imaging, microscopic examination		X				X	X	X	X	X	X	69
ID 5780	Sarr et al. 2015	Senegal	44	44	Retrospective observational	Single-center, hospital-based study	Not mentioned		X							X			82
ID 3864	Sawatkar et al. 2019	India	11	11	Retrospective observational	Clinical-based	clinical, imaging, microscopic examination, culture	X	X		X	X		X	X		X	X	59
ID 2780	Sear et al. 2022	Venezuela	16	16	Retrospective observational	Single-center, hospital-based study	clinical, culture, microscopic examination	X	X			X			X			X	44
ID 3494	Siblany et al. 1998	Saudi Arabia	36	36	Retrospective observational	Multi-center, hospital-based study	clinical imaging, microscopic examination		X			X		X	X	X	X	X	55
ID 5230	Siddig et al. 2016	Sudan	50	50	Cross-sectional	Single-center, hospital-based study	clinical, microscopic examination, cytology	X	X									X	70
ID 5411	Siddig et al. 2022	Sudan	72	80	Cross-sectional	Single-center, hospital-based study	clinical, imaging, genetic culture, microscopic examination											X	73
ID 3340	Sow et al. 2020	Senegal	193	193	Retrospective observational	Multi-center, hospital-based study	clinical, imaging, culture, microscopic examination	X	X			X		X	X	X	X	X	50
ID 1263	Sran et al. 1973	India	110	110	Retrospective observational	Single-center, hospital-based study	microscopic examination					X		X	X	X	X		32
ID 2678	Traore et al. 2021	Mali	19	19	Retrospective observational	Single-center, hospital-based study	clinical, imaging, microscopic examination		X			X		X	X	X	X	X	43
ID 4423	Venugopal et al. 1975	India	90	90	Not mentioned	Single-center, hospital-based study	clinical, microscopic examination, culture		X						X			X	67
ID 1709	Venugopal et al. 1990	Saudi Arabia	23	23	Retrospective observational	Multi-center, hospital-based study	clinical, culture, microscopic examination		X						X			X	37
ID 456	Yousif et al. 2009	Sudan	230	240	Prospective observational	Single-center, hospital-based study	microscopic examination	X	X						X			X	22
ID 223	Zein et al. 2012	Sudan	1544	1544	Prospective observational	Single-center, hospital-based study	clinical, microscopic examination, culture, imaging		X							X			20
			Total Mycetoma patients	Total study population
		Min	5	11
		Max	6983	6983
		Mean	407.333	486.167
		Total	29328	35004
